# Supplementary material for: Superhydrophobic sand mulch and date palm biochar boost growth of Moringa oleifera in sandy soils via enhanced irrigation and nutrient use efficiency
Source: Front Plant Sci. 2024 Nov 26;15:1434462. doi: 10.3389/fpls.2024.1434462 (PMC11628278; doi:10.3389/fpls.2024.1434462)
Supplement: Supplementary file 2 [file DataSheet2.csv]

		Supplementary Data for complete metabolomics analysis
ID	Alignment ID	Average Rt(min)	Average RI	Quant mass	Metabolite name (clean)	Metabolite name (original)	Fill %	Reference RT	Reference RI	Annotation tag (VS1.0)	RT/RI matched	EI-MS matched	Comment	Manually modified for quantification	Manually modified for annotation	Total score	RT similarity	RI similarity	Total spectrum similarity	Dot product	Reverse dot product	Fragment presence %	S/N average	Spectrum reference file name	EI spectrum	01_BSTFA	02_PSTFA	03_PSTFA	04_MB	05_PoolMix	06_SHSN1	07_BCHN1	08_CN1	09_SHSR1	10_BCHR1	11_CR1	12_SHSBCHN1	13_SHSBCHR1	14_PoolMix	15_SHSN2	16_BCHN2	17_CN2	18_SHSR2	19_BCHR2	20_CR2	21_SHSBCHN2	22_SHSBCHR2	23_PoolMix	24_SHSN3
Class																															N-SandX	N-Biochar	N-Control	R-SandX	R-Biochar	R-Control	N-Mix	R-Mix		N-SandX	N-Biochar	N-Control	R-SandX	R-Biochar	R-Control	N-Mix	R-Mix		N-SandX
L-Norvaline	1	12.773	1078.44	72.1	L-Norvaline, trimethylsilyl ester	L-Norvaline, trimethylsilyl ester	0.288	-1	1073	440	FALSE	FALSE		FALSE	FALSE	94.7	null	100	91.2	88.4	91.1	100	43.9	56_Pool6	37:1068 38.1:2332 39.1:35839 41.1:69069 42.1:31131 43.1:122664 44.1:47212 45.1:186498 46.1:14300 47.1:78257 48:4318 49:2540 51.1:1511 52.1:4673 53.1:14878 54.1:15250 55.1:360838 56.1:121524 57.1:80653 58.1:28702 59.1:51787 60.1:21875 61.1:56960 62.1:4807 63.1:2048 64.1:172 64.9:153 66.1:4780 67:2022 68:4793 69.2:4389 70.1:25328 71.1:18349 72.1:2180268 73.1:532241 74.1:192920 75.1:494100 76.1:4167…	2579.063	715.1875	647.9375	375	511.625	451890	5476.125	444382.2	6858.5	12765.75	2710.625	7860.438	5777.5	11053	12649.06	762.0625	23224.44	14628	301021.7	2033.375	23059.31	21937.25	25220.63	91263.31
L-Alanine	2	12.951	1085.91	44.1	L-Alanine	L-Alanine, TBDMS derivative	0.356	-1	1088	440	FALSE	FALSE		FALSE	FALSE	89.5	null	99.7	82.7	73.8	87.4	100	11.85	28_BCHR3	35.9:423 37.2:965 38.1:1490 39.1:3473 40:2768 41.1:6690 42.1:16055 43.1:19910 44.1:171777 45.1:35661 46.1:2975 47.1:10983 48:859 49.1:2297 50.1:8127 51.1:8208 52:15128 53:3991 54:1525 55.1:140 56.1:3761 57.1:2432 58.1:16231 59.1:9776 60.1:4163 61.1:7822 62.1:664 63.1:736 64.1:382 65:1062 65.6:306 67:493 69:416 70.1:532 71.1:560 73.1:46236 74.1:24039 75.1:87506 76.1:9038 77.1:4310 78.1:4200 79.1:2…	2291.125	1448.063	1561.813	934	2499.25	4525.063	2562.188	10518.63	2909.063	19998.88	6828.875	154492.9	5734.313	74559.38	2548.938	69873.38	13344.38	1307.125	2469.313	4189.313	127352.3	101196	97313.5	7448.813
L-Valine	3	13.179	1095.48	116.1	L-Valine	L-Valine	0.508	4.083	1096.1	440	FALSE	FALSE		FALSE	FALSE	96.1	null	100	93.5	90.7	94.4	100	37.16	17_CN2	37.1:6 38.2:216 39.1:1498 40.1:414 41.1:3984 42.1:24068 43.1:73763 44.1:54911 45.1:182706 46.1:14965 47.1:28622 48.1:1310 49.1:798 50.3:811 50.9:1240 52.1:3838 53:3945 54:3299 55.1:18997 56.1:13205 57.1:17807 58.1:38510 59.1:124873 60.1:21121 61.1:31033 62.1:2371 63.1:887 63.9:135 65:703 66.1:21489 66.9:1964 68.1:2172 69:2059 70.1:18479 71.1:9988 72.1:58230 73.1:1090510 74.1:104714 75.1:140943 76…	1041.938	436.0625	1016.563	400.125	54654.63	659.5	780	1618249	2973.938	44955.38	1345.5	745841.8	1520.813	125023.1	67315.63	260744.9	2366255	1421.563	41127.81	2323.063	1417100	213836.5	967915.9	1021.75
Beta-Alanine	4	13.624	1114.14	102.1	.beta.-Alanine	.beta.-Alanine, 2TMS derivative	0.271	-1	1102	440	FALSE	FALSE		FALSE	FALSE	90.8	null	99.8	84.8	81.8	83.1	97.1	8.46	15_SHSN2	37:7 38.2:63 39.1:172 40:58 41.1:192 42.1:89 43.1:986 44:581 45:1981 46.1:133 47.1:361 50.1:268 51.1:430 52.1:472 53:33 54.9:174 54.9:149 56.1:90 57.1:235 58:520 59.2:1342 60.1:94 61.1:290 64.1:52 64.9:36 66:722 67:70 68.2:144 70:186 70.9:248 72.2:229 73.1:11243 74.1:1034 75.1:1748 76:283 78.1:133 79.1:421 80.8:625 81.6:218 82.3:42 86:584 87.1:406 87.9:140 89:13 91.9:41 93:97 94:30 94.9:146 97:25…	146.5	170.125	280.0625	131.375	10854.75	2738.688	418.375	23930.69	487.25	11364.56	642.875	73053.94	1293.688	17950.88	19129.56	16341.63	15407.63	1145.188	2132.75	857.1875	5119.063	6233.563	33454	677.0625
L-Leucine	5	14.531	1152.16	86.1	L-Norleucine	L-Norleucine	0.746	-1	1153	440	FALSE	FALSE		FALSE	FALSE	87.7	null	100	79.5	65.9	89.7	100	212.54	42_SHSN5	37.1:9 39.1:20457 41.1:71118 42.1:37801 43.1:95472 44.1:180757 45.1:17392 46.1:2531 47.1:22262 48:1028 49:450 53.1:4236 54.1:3578 55.1:8447 56.1:17961 57.1:15319 58.1:5989 59.1:24779 60.1:3390 61.1:7776 62.1:1821 67.1:1692 68.1:3904 69.1:10448 70.1:33408 71.1:4476 73.1:10952 74.1:46710 75.1:179388 76.1:17824 77.1:9687 81.1:1879 82.2:932 83.1:673 84.1:8676 85.1:6741 86.1:1037938 87.1:76916 88.1:51…	539.5	99	256.6875	258.0625	1827679	841244	342	55640.75	61902.13	1132333	4585.938	2004517	13386.5	2895795	29476.63	236167.1	53555.25	1971.313	476028.6	2123.188	4642443	536037	4382890	431369
L-Isoleucine	6	14.863	1166.07	86.1	L-Norleucine, ethyl ester	L-Norleucine, ethyl ester	0.322	-1	1163	440	FALSE	FALSE		FALSE	FALSE	84.1	null	99.3	74	59.5	82.8	100	22.27	33_SHSN4	35.8:21 37:180 39.2:953 40:308 41.1:3877 42.1:625 43.1:1850 44.1:5561 45.1:4769 46.1:566 47.1:2582 47.9:205 51.1:311 53:79 54.1:524 55.1:975 56.1:2722 57.1:3605 58:1552 59:952 60.1:583 61:1589 61.9:306 62.9:357 66.9:8 67.8:355 67.8:375 69.2:8146 70.1:1707 71.1:152 72.2:992 73.1:4890 74.1:4927 75.1:13536 76:987 77:0 78:90 79.1:134 80.9:35 82.1:86 84.2:670 85.1:681 86.1:75502 87.2:6785 88:878 89:24…	2004.563	2068.688	2032.5	1806.438	130504.5	137787.7	25967.94	12457.56	4797.875	478596.3	3520.75	238412.8	5295.875	268039.8	14019.44	107760.1	21306.19	31989.19	193468.4	2431.438	406983	163689.3	158749.8	82661.69
4-Aminobutanoic acid	7	16.896	1252.8	56.1	4-Aminobutanoic acid	4-Aminobutanoic acid, 3TMS derivative	0.39	-1	1260	440	FALSE	FALSE		FALSE	FALSE	84	null	95.3	76.4	70.3	74.8	98	7.8	48_SHSBCHN5	35.1:397 36.3:167 37.1:447 38.1:1057 39.1:9714 40:3308 41.1:37241 42.1:106078 43.1:56325 44.1:53100 45.1:128435 46:11302 47.1:32529 48:1687 49.1:507 50.3:1233 51:2300 52.1:1476 53.1:6353 54.1:10014 55.1:8890 56.1:81110 57.1:52913 58.1:64369 59.1:81029 60.1:13625 61.1:19724 62:1946 63.2:794 63.9:1362 65:491 66.6:7279 68.1:7631 69.1:16699 70.1:45540 71.1:9984 72.1:54233 73.1:586257 74.1:78610 75.1:…	290.125	233.4375	119.375	2055.5	11876.75	9437.188	2436.813	17328.06	2787.813	14496.38	2011.063	33283.75	4347.75	23613	2401.313	18632.81	30215.69	6394.438	8861.25	2426.375	41435.31	29043.19	42299.63	13363.69
L-Serine	8	16.917	1253.7	116.1	L-Serine	L-Serine; GC-EI-TOF; MS; 2 TMS; n TMS; RT	0.695	6.937	1251.94	440	FALSE	FALSE		FALSE	FALSE	94.6	null	99.2	91.5	84.7	97.5	100	83.44	21_SHSBCHN2	36.2:49 40.1:1001 41.1:4738 42.1:47811 43.1:71168 44.1:61318 45.1:45833 46.1:4104 47.1:81559 48.1:3837 49:2051 53:1521 54.1:397 55.1:11900 57.1:223230 58.1:37197 59.1:48355 60.1:23672 61.1:49141 62.1:4012 63.1:4378 65:1632 66.6:18204 69.1:8028 71.1:14016 72.1:4805 73.1:193499 74.1:63914 75.1:481523 76.1:47704 77.1:28772 78.1:1528 80.6:119882 83.2:1452 85.1:3848 86.1:19748 87.1:29714 88.1:61656 89…	443.125	88.5625	61.25	423.6875	1397010	407392.8	1771.438	61962.5	56657.5	1614163	2674.938	2822093	11408.31	1692813	80724.19	1344604	31382.56	2310.313	340520.7	9501.875	1746671	2634607	3772577	111749.8
2,4-Diaminopyrimidine	9	17.749	1289.6	110.1	2,4-Diaminopyrimidine	2,4-Diaminopyrimidine	0.356	-1	1291	440	FALSE	FALSE		FALSE	FALSE	85.2	null	99.9	75.4	69.9	77.1	88.2	81.35	07_BCHN1	36.2:330 37.2:136 38.1:3015 39:53 40:124 41.1:324 42.1:970 44.1:751 46.1:33179 47.1:1018 48.1:16144 49:855 50.1:37444 52.1:2007 53:198 54:288 55.2:212 58:525 60.1:1074 62:3389 63:303 64.1:14126 65:646 66.1:10863 67.1:2926 68.1:108721 69.1:44146 70.1:5157 71:21 76.1:2011 80.1:450 80.9:143 82.1:1362 83:175 84.1:319 88.1:104 90:2166 91.1:659 92.1:56633 93.1:1893 94.1:2928 95:315 96.1:166 97:213 98.1…	237.1875	46.25	38.25	2613.813	72227	66027.5	257640.7	26833.5	182638	63981.31	4758.688	48187.44	17535.75	83315.5	1266.75	107560.5	44674.88	14478.44	5153.25	1134	27596.75	41682.25	65736.5	6491.313
L-(-)-Proline	10	17.872	1294.91	142.1	L-(-)-Proline	L-(-)-Proline; GC-EI-TOF; MS; 2 TMS; BP	0.169	5.23	1294.1	440	FALSE	FALSE		FALSE	FALSE	92.4	null	98.4	88.4	85.1	89.4	96	53.98	17_CN2	37.1:200 38:454 39.2:3055 40.1:763 41.1:6014 42.1:4068 43.1:29385 44.1:14188 45.1:74486 46.1:5652 47.1:12896 48:574 49.1:1044 50.1:4219 51.1:14625 52:3673 53.1:6465 54.1:2593 55.1:8044 56.1:8626 57.1:5101 58.1:14469 59.1:28342 60.1:5024 61.1:7895 62.1:712 63:391 64.1:213 65.1:512 66.1:16265 67:3356 68.1:7282 69.1:5080 70.1:15808 71.1:5794 72.1:29351 73.1:387520 74.1:37151 75.1:54239 76.1:4978 77.…	81.125	808.875	704.875	38.5	752	888.1875	2467.313	507533.8	3648	1139.438	923.8125	6320.25	6680.875	1250.25	36656	2267.375	1021217	11865.44	71075.75	2673.25	2885	3239.5	2023.625	32261.5
Niacin	11	17.918	1296.89	180.1	Niacin	Nicotinic acid; GC-EI-TOF; MS; 1 TMS; BP	0.864	5.761	1294.7	440	FALSE	FALSE		FALSE	FALSE	96.3	null	99.9	93.8	91	95	100	1300.81	59_MB2	37.2:1991 38.1:4338 39.2:12055 41:3622 42.1:9326 43.1:52587 44.1:12345 45.1:120011 46.1:7499 47.1:36992 48.2:1720 49.1:6873 50.1:66562 51.1:195706 52.1:27161 53:25189 54.1:5151 55.1:10089 56.1:1798 57.1:6549 58.1:12219 59.1:32362 60.1:8360 61.1:11118 62:1694 62.9:2324 64:2137 64:2183 65.1:4670 66.1:3670 67:5707 68.2:2603 69.1:6637 70:5613 71.2:4269 72.1:14533 73.1:103091 74.1:15258 75.1:77231 76.…	367.4375	42.5	51	41.5	393496	619104	2281218	2923275	83365.81	2330361	712	1857212	399741.8	487277	93347	2523213	2636258	886722.2	1555164	5043.125	1424116	865655.3	658525.3	2168391
Succinic acid	13	18.238	1310.7	147.1	Succinic acid	Succinic acid; GC-EI-TOF; MS; 2 TMS; BP	0.881	5.806	1303.7	440	FALSE	FALSE		FALSE	FALSE	95.3	null	98	93.4	89.9	95.4	100	22.11	30_SHSBCHN3	38.3:23 39:86 40:130 42.2:296 42.2:310 43.1:2387 44:904 45.1:7735 46.2:801 47:3684 48:358 49.3:179 51.1:276 53:114 54:23 55.1:6300 56:3342 57.1:1189 58.1:2063 59.2:2017 59.9:749 61:1795 61.9:320 63:116 66.1:139 67.1:131 69.2:134 69.2:134 70.1:364 71.1:616 72:2097 73.1:42883 74.1:4796 75.1:24794 75.9:1603 77:1347 79.1:765 80:63 80.9:5 82.1:227 83.1:210 83.9:157 85:939 86.2:909 87.2:579 88:279 89.2…	19087.19	16750.44	14064.81	3904.938	896653.3	955869.9	918578.9	1537586	1625388	1596377	1378.875	959549.3	267293	1555076	159470	1157149	2696069	1029626	671770.8	118452.1	1672777	1231305	2489316	1021029
L-Threonine	14	18.759	1333.155	115.65	L-Threonine	L-Threonine	0.364	5.4095	1331.05	440	FALSE	FALSE		FALSE	FALSE	96.4	null	99.65	94.3	92.25	94.45	100	152.04	#DIV/0!	#DIV/0!	34216.3425	2380.4065	3054.03125	4414.0625	638930.6563	558746.065	46788.03125	3406783.5	68562.3125	473685.225	4935.84375	239342.65	370622.294	1684839.125	270639.25	11400.4065	4580967	20328.315	1149909.2	7397.2215	2248674	486350.65	852622.85	1373888.15
Fumaric acid	15	18.876	1338.18	147.1	Fumaric acid	Fumaric acid; GC-EI-TOF; MS; 2 TMS; BP	0.695	6.009	1340.3	440	FALSE	FALSE		FALSE	FALSE	87.6	null	99.5	79.7	68.4	89.3	94.1	9.91	46_BCHR5	35.1:122 37:336 38.1:312 39.1:4834 40:5671 41.2:1757 42.2:2310 43.1:11905 44.1:6234 45.1:28953 46.1:2909 47.1:10812 48.1:112 49.1:139 51:395 52.1:315 53.1:3605 54.1:2111 55.1:1711 56.1:3598 57.1:2787 58.1:7187 59.1:7152 60.1:1536 61.1:5937 62.1:327 63.1:592 63.9:542 65:1412 66:1043 67:7189 68.1:5076 69.1:5852 70:1607 71.1:1237 72.1:6274 73.1:129430 74.1:10901 75.1:52715 76.1:4171 77.1:2603 78:473…	3995.813	490.25	648.375	1012.438	18920.19	38163.63	62527.38	170231.6	299720	133368.9	1322.813	66161	236422.7	94524.25	34349	114705.3	70063.5	348587.9	167055	57388.5	230817.3	270662	506104.2	362446
Serine	16	19.232	1353.53	204.2	Serine	Serine	0.492	7.878	1349.48	440	FALSE	FALSE		FALSE	FALSE	95.3	null	98.6	93.1	89.7	94.9	100	55.27	56_Pool6	37.1:198 39.1:4897 40.1:8283 41.1:13756 42.1:31568 43.1:311524 44.1:123153 45.1:592793 46.1:44096 47.1:153560 48.1:6518 49:4896 50.2:123 51:3168 52.1:11995 53.1:12764 54.2:9946 55.1:4734 56.1:33898 57.1:67340 58.1:210308 59.1:503399 60.1:36214 61.1:120658 62.1:7355 63.1:3609 63.9:1371 65:900 66.1:31257 66.9:10983 68:8809 69.1:22660 70.1:119245 71.2:28212 72.1:228601 73.1:2431941 74.1:732273 75.1:…	123.875	42.25	197.3125	88.3125	682132	738404.1	1612.188	6290379	1312.625	904437.1	1237.25	18316	691.9375	4268330	559968	571.625	7286677	678.625	3150013	778.75	6285084	181858.3	1180893	3981113
Glycine	12	19.3005	1357.035	166.1362	Glycine	Glycine	0.4915	2.137	1347.65	440	FALSE	FALSE		FALSE	FALSE	84	null	84.15	83.9	76.7	88.25	96.85	69.91	#DIV/0!	#DIV/0!	211.40625	342.34375	413.875	42.375	398985.625	306759.25	70227.3875	429667.2625	89215.6565	453918.625	1492.375	1179331.063	51806.094	900127.594	69245.7815	208790.0125	827798.095	58615.95	262841.875	14966.065	1168902.344	845864	933663.9375	385915.094
Pyrimidine	17	19.386	1360.2	255.1147	Pyrimidine, 5-methyl-2,4-bis[(trimethylsilyl)oxy]-	Pyrimidine, 5-methyl-2,4-bis[(trimethylsilyl)oxy]-	0.78	-1	1377	440	FALSE	FALSE		FALSE	FALSE	80.8	null	71.5	87	87.3	89.5	81.2	24.14	47_CR5	43.1:7180 44.1:1879 45.1:15028 46:218 47.1:652 49.1:65 52:793 54:1279 55.1:545 58:3957 59:5232 60.1:1429 61:797 62:122 63:265 65.1:385 66.2:1200 68.1:1155 70.1:2049 71.2:773 72.1:933 73.1:80064 74.1:9122 77.1:1346 78:476 79:423 80.1:1078 81.2:129 84.1:1573 85.1:1682 86.1:3071 87.1:629 87.9:39 90:757 91.2:36 92:89 94:253 94:457 95:82 98.1:2711 101.1:2834 102:562 105.1:2961 106:556 107.2:688 107.2:…	695.75	197.625	82.6875	44.5	14322.63	10478.44	6089.125	47238	15232.31	28540	162.8125	35779.88	9609.813	41628.5	5889.188	34157.69	75069	11920.88	23604.69	6153.688	68963	42785	74962.81	27438
Aspartate	19	20.754	1421.26	160.1	Aspartate minor	aspartate minor	0.746	7.218	1417.95	440	FALSE	FALSE		FALSE	FALSE	89.7	null	99.8	83	70.6	94	98	97.81	15_SHSN2	40.2:128 41.2:74 42.1:2380 43.1:5939 44:1848 45.1:12082 46.1:1001 47.1:4405 48.1:348 49.1:194 51.1:403 52.1:237 53.1:394 53.9:237 55.1:1335 56.2:560 57.1:1149 58.1:1580 59:3433 60.1:1450 61.1:3142 62:294 63.1:336 63.9:91 64.9:236 65.9:60 66.7:186 67.2:266 68:265 69:145 70.1:4404 71.1:424 72.1:2853 73.1:77328 74.1:10312 75.1:31403 76.1:3155 77.1:1729 78:278 80:0 80.8:127 81.3:179 82.2:133 83.1:247…	118.5	98.875	43.25	48.25	459523.8	184358.3	1460.375	242545	133596.5	730378.6	885.1875	1055136	3599.188	1066255	65569.56	559290.7	219131.3	3635.625	303761	6025.063	1169056	533650	2040846	141541.6
Malate	21	21.574	1460.5	147.1	Malate	malate	0.831	7.684	1471.34	440	FALSE	FALSE		FALSE	FALSE	83.3	null	87.9	80.3	67.5	89.6	100	11.72	46_BCHR5	37.1:241 39.1:1716 40:415 41.1:24684 42.1:9396 43.1:57968 44.1:41470 45.1:237806 46.1:13866 47.1:32503 48:524 49.2:954 50:22 51.1:469 52.1:3067 53.1:4787 54.1:9997 55.1:68672 56.1:9835 57.1:15705 58.1:60751 59.1:184694 60.1:20724 61.1:27368 62:928 63:1296 66.1:5958 67:3900 68.1:3825 69.1:3273 70.1:17566 71.1:20115 72.1:76123 74.1:269439 75.1:283839 76.1:17448 77.1:7202 78.1:0 80:406 81:1 82.1:787…	8412.688	2404.375	2814.75	18457.06	284414.4	193508.6	361263.8	139116.2	173093.1	507071.8	4979.625	343170.2	4089945	365418	126424.5	511798	238444.6	8296546	584439	1776771	664452.4	762330.4	681164.9	518020.7
DL-Malic acid	22	22.06	1483.74	245.1	DL-Malic acid	DL-Malic acid; GC-EI-TOF; MS; n TMS; RT	0.678	9.012	1476.83	440	FALSE	FALSE		FALSE	FALSE	93.7	null	98.5	90.5	83.9	95.8	100	312.84	13_SHSBCHR1	35.9:118 36.9:91 38.1:96 39.1:738 40.2:602 41.1:2674 42.1:5726 43.1:78180 44.1:55564 45.1:310598 46.1:18852 47.1:60454 48:3000 49.1:1528 51.1:206 52.1:4124 53.1:12353 54.2:5266 55.1:253612 56.1:13134 57.1:22012 58.1:36702 59.1:165341 60.1:19819 61.1:44153 62.1:3093 63.1:2555 63.9:23 65.1:1679 66.1:16429 66.9:2858 68.1:2672 69.1:4568 70.1:15477 71.1:29066 72.1:109600 73.1:1892945 74.1:317729 75.1:…	197.8125	75.625	37.5	7311.75	3345434	3834339	4186438	4667947	5042712	5392464	563.3125	5468669	2053498	6510635	6322409	6864584	7558371	7901628	8359029	1177228	8386003	8384553	8383173	8385983
L-(-)-Malic acid	23	22.131	1487.13	73.1	L-(-)-Malic acid	L-(-)-Malic acid; GC-EI-TOF; MS; 3 TMS; BP	0.305	6.083	1474.5	440	FALSE	FALSE		FALSE	FALSE	88.6	null	91.4	86.8	88.1	81.4	93.9	85.34	26_CN3	36:386 36:156 37:497 38:502 39.1:3204 40.1:526 41.1:12277 42.1:18492 43.1:196107 44.1:147144 45.1:829372 46.1:58403 47.1:150347 48.1:9077 49.1:4071 51.1:1010 52.1:7915 53.1:28814 54.1:13076 55.1:710457 56.1:36230 57.1:53244 58.1:102966 59.1:422820 60.1:51118 61.1:112265 62.1:7181 63.1:4287 66.1:40022 66.9:9339 68.1:16562 69.1:16940 70.1:32605 71.1:60223 72.1:310066 73.1:8245561 74.1:909763 75.1:1…	35538.13	601.75	977.5	2509.25	8319057	8337735	8349523	8219993	8326660	8295166	16375.25	8312813	7212221	8273274	8376395	8325962	8101533	8088725	8329582	6798584	8245862	8268635	451475.3	8337572
Malic acid	24	22.161	1488.58	148.2	Malic acid	Malic acid	0.78	9.824	1496.36	440	FALSE	FALSE		FALSE	FALSE	95	null	99.7	91.9	85.8	97.9	97.9	810.17	05_PoolMix	36:549 39.2:4911 40.2:1054 43.1:38251 47.1:205254 48.1:11235 51.1:5883 53.1:22834 55.2:5 58.2:53877 59.2:427672 61.1:269168 62.1:17494 63.1:10520 64.2:793 66.1:51592 68.2:18552 69.1:37462 70.2:66076 71.2:73213 73.2:8101292 74.2:576165 75.2:2579257 76.1:160455 77.1:87294 78.1:3857 79.1:2364 80.1:1839 81.1:2360 83.1:30704 85.1:92318 86.1:22074 87.1:71728 88.1:14742 91.1:7058 92.1:976 93.1:3980 94:6…	2259.438	124	146.4375	411.1875	2478763	2882983	3132590	3545413	3833771	4065300	716.125	4099351	3457068	4952938	4251857	5179488	5786418	6177904	6402840	813685.4	6654213	7244079	7782999	8064542
Asparagine	25	22.551	1507.22	115.1	Asparagine	Asparagine	0.458	7.95	1501.89	440	FALSE	FALSE		FALSE	FALSE	92.6	null	98.9	88.4	83.3	90.3	100	35.07	24_SHSN3	38.1:2 42.1:2926 43.1:17763 44.1:6638 45.1:18217 46.1:2290 47.1:1253 48:133 51.1:449 53:193 54.1:898 55.1:1662 56.1:1759 57.1:5538 58.1:3769 59.1:22083 60.1:3485 61.1:3878 62:221 64:63 66.1:849 67:706 68:1962 69.2:732 70.1:13363 71.1:1976 72.1:19956 73.1:29734 74.1:6076 75.1:4261 76:3138 77:455 79:483 80.9:324 82.1:1237 83:1113 85.1:1270 86.1:6739 87.1:1408 88.1:583 89:1435 90:13 91.9:40 93.1:101…	816.75	194.875	253.5	330.375	70850.63	72077.63	15272.44	1107002	15555.06	100812.9	3075.813	11738.56	9318.188	172496.1	9994.375	7300.125	1356911	23939	161924.4	1789.688	446364.2	13972.56	240682.5	199720.9
L-Methionine	26	22.799	1519.08	176.1	L-Methionine	L-Methionine; GC-EI-TOF; MS; n TMS; RT	0.373	9.337	1515.2	440	FALSE	FALSE		FALSE	FALSE	85.3	null	99	76.1	83.5	74.1	58.2	45.67	19_BCHR2	37:240 40:97 48.1:182 49.1:228 51:419 53.1:34 54.1:273 56.1:3587 57.1:2136 60.1:228 61:20039 62:435 62.9:849 66.1:120 66.9:114 77.1:317 78.3:183 80.2:385 80.2:614 91.1:335 92.2:167 93:800 94.1:21 104.1:852 105:3349 106:846 107.1:379 109:26 112.1:73 114.1:3501 116:500 128.10001:53661 129.10001:4606 130.10001:1893 132.10001:639 136:197 136.89999:30 137.89999:59 144:13 146.10001:10 151:123 152.10001…	549.625	0	0	174.5	159649.8	161966	576.875	445185.2	1025.5	150804.8	4287.813	42698.75	680	213515.8	24756.25	9680.313	931751.3	1509.563	117750.4	1398.75	158824	68429.88	162793.9	151411.1
L-5-Oxoproline	27	22.891	1523.46	156.1	L-5-Oxoproline	L-5-Oxoproline; GC-EI-TOF; MS; 2 TMS; BP	0.814	6.279	1519.7	440	FALSE	FALSE		FALSE	FALSE	95.2	null	100	92	89.2	92.3	100	951.25	15_SHSN2	37.2:78 37.9:284 39.2:2945 40.1:964 41.1:5989 42.1:3159 43.1:24867 44.1:14287 45.1:69705 46:4800 47.1:11458 48:494 49.1:679 50.2:100 51.1:1090 52:1155 53.1:2356 54.1:2758 55.1:13008 56.1:4706 57:7106 58.1:22930 59.1:27407 60.1:4287 61.1:7207 62:585 62.9:707 64.2:333 65:850 66.1:9045 67.1:6969 68.1:3324 69:2100 70.1:7753 71.1:4598 72.1:22132 73.1:420070 74.1:40161 75.1:61114 76.1:3877 77:1828 78.2…	554.25	2628.75	40	143.4375	4314624	4360031	357481	8155491	7147831	3581426	2175	4847352	2618.563	7449526	963750.9	2880060	8368408	1291855	2967508	12799.81	8333834	7942462	8051666	3681669
L-Aspartic acid	28	22.921	1524.92	73.1	L-Aspartic acid	L-Aspartic acid, 3TMS derivative	0.305	-1	1512	440	FALSE	FALSE		FALSE	FALSE	93.8	null	95	93	92	92.1	98	20.91	42_SHSN5	35.1:593 36.1:128 37:0 38.1:1 39.1:0 40.1:0 41.1:1 42.2:9440 43.1:74626 44.1:45044 45.1:253274 46.1:18693 47.1:42940 48:2422 49:1280 50.1:0 51:447 52.1:1530 53.1:1261 54.1:1 55.1:17007 56.1:3299 57.1:16008 58.1:34170 59.1:116998 60.1:19437 61.1:40884 62:2722 63.1:1702 64.2:0 65.2:0 66.1:14464 66.9:355 68.2:1 69.1:7350 70.1:62827 71.1:14253 72.1:76541 73.1:2629277 74.1:231363 75.1:378171 76.1:2375…	63124.5	1234.75	960.25	14361.06	2016964	2022883	507829.4	4208638	3243188	1784290	6426.938	2430691	243603.2	3756418	2400936	1493869	7702124	320894.4	1588968	159422.4	5725496	4623442	2877190	8115332
4-Aminobutyric acid	29	23.065	1531.82	176.2	4-aminobutyric acid minor	4-aminobutyric acid minor	0.475	8.146	1525.52	440	FALSE	FALSE		FALSE	FALSE	91.1	null	98.7	86	81.7	86.4	97.8	679.03	34_BCHN4	37.2:54 38:1002 39.2:20222 40.2:4492 41.1:12012 42.1:41906 43.1:260189 44.1:164636 45.1:57479 46.1:4866 47.1:22789 48.1:3069 49.1:2862 50:732 51.2:4800 52:978 53.1:15962 54.1:12392 55.1:129623 56.1:62576 57.1:5253 58.1:1460 59.1:74126 60.1:26282 61.1:17503 62.1:1977 63.2:6648 64.1:142 65.5:5407 66.1:7252 67.1:13229 68.1:22400 69.1:4015 70.1:120228 71.1:108424 72.1:319337 73.1:3751779 74.1:25656 7…	431.5	0	0	159.75	2090260	1971269	1450.625	2387378	1935.75	3240532	828.125	3273604	969.875	4102959	429478	2721676	3307452	2175.063	1636780	1807.5	5617565	5497825	6191596	2460769
DL-Phenylalanine	30	23.493	1552.26	120.1	DL-Phenylalanine	DL-Phenylalanine, TMS derivative	0.746	-1	1547	440	FALSE	FALSE		FALSE	FALSE	97	null	95.4	98	99.6	97.1	94.9	737.84	41_PoolMix	37.1:1968 38.1:9012 39.1:96048 40.1:11591 41.1:43362 42.1:109113 43.1:182818 44.1:65197 45.1:392029 46:29864 47.1:186628 48.1:8100 49:8044 50.1:34283 51.1:113760 52.1:33127 53.1:28449 54.1:15440 55.1:25940 56.1:8564 57.1:34869 58.1:43928 59.1:85846 60.1:56541 61.1:126285 62.1:26881 63.1:87589 64.1:27521 65.1:354765 66.1:30233 67.1:9189 68.1:2415 69.1:4007 71.1:11978 72.1:24931 73.1:1260432 74.1:3…	514.8125	40.75	46.5	63.25	468200.1	265977.1	5159.938	270004.4	101818.6	334615.3	3618.875	2537805	4462.938	1353129	39505.19	1354296	325698.4	5143.563	143177.8	2701.625	1921362	2586181	2128196	74238.25
Tartaric acid	31	24.255	1588.73	219.2	Tartaric acid, ethyl ester	Tartaric acid, ethyl ester, 3TMS	0.746	-1	1600	440	FALSE	FALSE		FALSE	FALSE	78.9	null	84	75.4	80.2	62.3	87.3	5.8	31_SHSBCHR3	40:125 41.1:1089 43.1:0 45.1:5719 46.2:533 48:65 51:15 53:279 54:120 55.1:561 57.1:438 59.1:2512 60.1:376 61.1:777 62:33 64.2:47 64.2:47 66.1:505 67:535 68:578 68:578 69.1:1493 70.1:221 71.1:291 72.2:2689 73.1:123386 74.1:10557 75.1:7681 76:757 77.1:52 79.1:47 80.2:349 83:445 85.1:218 87.1:977 88.2:849 88.2:849 89.1:596 92.9:3 95.9:0 97.1:1676 99.1:886 101.1:5669 102.1:2340 103.1:70796 104.1:7552…	583.25	168.9375	209.25	37.75	45005.19	40766.38	41803.81	83056.63	57020.44	50188	1644.563	47294.13	21729.94	72939.19	11993.44	58981.75	117493.3	26712.44	47122	38251.75	63783	61700	102481.8	56349.81
L-Asparagine	32	24.38	1594.71	44.1	L-Asparagine	L-Asparagine, 2TMS derivative	0.508	-1	1582	440	FALSE	FALSE		FALSE	FALSE	86.7	null	76.1	93.8	92	96.9	93	88.91	08_CN1	40.1:127 42.1:26641 43.1:15171 44.1:382223 45.1:98728 46.1:10005 47.1:33378 48:1306 49:811 50.2:0 51:24 52.1:482 54.1:559 56.1:7605 58.1:14578 59.1:22356 60.1:13307 61.1:26591 62.1:2133 63:937 64:371 65.1:93 66.1:1294 69.1:7336 70.1:9139 72.1:30858 73.1:396918 74.1:82024 75.1:290224 76.1:27634 77.1:13298 78:805 79.2:426 80.1:728 86.1:6248 87.1:17568 88.1:4675 89.1:3351 90.1:7093 91.1:4774 92.1:10…	4014.25	531.9375	643.4375	781.5625	108283.4	66115.31	2568.313	396588.2	3399.625	32449.38	11152.88	84022.06	2282.375	143299	3507.875	66028.38	160162	2544.625	18816.88	1874.375	126761.1	38883.38	150524.8	11842.31
L-(-)-Phenylalanine	33	24.931	1623.49	218.15	L-(-)-Phenylalanine	L-(-)-Phenylalanine; GC-EI-TOF; MS; 2 TMS; BP	0.678	6.71	1625.1	440	FALSE	FALSE		FALSE	FALSE	96.6	null	99.8	94.4	92.4	94.5	100	84.2	22_SHSBCHR2	37:283 39.1:6383 40.1:722 41.1:2987 42.1:2238 43.1:25970 44.1:18824 45.1:97892 46.1:7742 47.1:14087 49:336 51.1:4643 52.1:1515 53:3149 54:1508 55.1:5095 56.1:1 57.1:7246 58.1:21167 59.1:39574 60.1:3999 61.1:4404 62.1:1264 63.1:2816 64.1:1012 65.1:29937 66.1:3423 67.1:484 69.1:988 70.1:4437 71:3615 72.2:11554 73.1:869831 74.1:77185 75.1:88896 76.1:2553 77.1:12247 78.1:3478 79.1:1852 81.1:1147 82.1…	211.8125	0	44.25	107.625	2482044	1570047	7167.25	4025345	25339	1086124	435.5625	1414557	12963.63	3301645	208594.4	451722	7101773	17551.38	750490.6	12146.88	4165389	911636	3527246	1169848
L-(-)-Arabitol	34	25.188	1637.22	245.1269	L-(-)-Arabitol	L-(-)-Arabitol; GC-EI-TOF; MS; 5 TMS; BP	0.661	12.7	1638	440	FALSE	FALSE		FALSE	FALSE	82.8	null	99.9	71.4	53.3	87.3	93.9	8.78	15_SHSN2	38.2:22 41:159 42:17 43.1:375 44.1:910 45.1:3051 46.1:214 47.1:273 48.1:105 49.1:85 50.1:26 51.1:117 52.1:45 53.2:49 54.1:86 55:767 57.1:96 58.1:338 59.1:1936 60.1:165 61.1:249 61.9:28 63:50 67.9:178 69.1:2394 70.2:409 71:121 72.1:931 73.1:46633 74.1:4516 75.1:2692 77.1:8 79.1:150 83:1193 84.1:117 84.9:362 86:1 87:118 88.1:363 89.2:1613 90:235 91.1:26 93.9:64 94.9:99 96.1:138 97:978 99:236 100:28…	325.6875	1046	446.5	533.1875	52069.5	63263.88	29996.44	107250	87453	69258.5	383.9375	43512.5	22646.5	85588.5	25189.44	22003	105826.5	51879.88	66527.75	34333.13	84985.38	85102.88	120325.5	45703.13
D-(-)-Arabinose	35	25.44	1650.67	103.1	D-(-)-Arabinose	D-(-)-Arabinose; GC-EI-TOF; MS; 4 TMS; 1 MEOX; BP	0.881	6.792	1646.1	440	FALSE	FALSE		FALSE	FALSE	94.4	null	98.2	92	89.5	91.7	100	7.43	56_Pool6	36.2:36 39.1:1666 40.1:233 41.1:4218 42.1:3442 43.1:13606 44.1:10978 45.1:63924 46:5254 47:6278 48:257 49:25 52.1:812 53.1:2533 54:3230 55:8202 56:1838 57.1:3672 58.1:18110 59.1:57514 60.1:5252 61.1:6672 62.1:581 63.1:36 63.9:65 66:1890 67:2462 68.2:1701 69.1:1626 70:6969 71.2:4358 72.1:26508 73.1:1169320 74.1:99284 75.1:95192 76.1:4580 77:2049 79.1:52 82.1:2138 83.1:2025 84.1:2683 85.1:5928 86:8…	10454.38	9906.125	4704.563	7132.875	199125.3	185498	161311.9	140048.5	152931.8	229156.2	796.3125	303161.6	204102.9	314478.3	39120.56	349547	283602.3	168758.4	162419.4	154476.6	404324.2	443532.4	444589.9	189704.5
D-Xylulose	36	25.696	1664.39	263.2	D-Xylulose	D-Xylulose; GC-EI-TOF; MS; 4 TMS; 1 MEOX; BP	0.695	6.846	1660	440	FALSE	FALSE		FALSE	FALSE	96	null	98.4	94.3	90.8	96.7	100	16.18	28_BCHR3	36:200 37.2:238 39.1:1303 40:789 41.1:4627 42.1:381 43.1:6855 44.1:4795 45.1:38614 46.1:3824 47.1:1001 48.1:4 49.1:246 50.1:298 51.1:585 52:1038 55.1:4400 57.1:3065 59.1:25739 60.1:2543 61.1:3861 63:372 64.1:317 65:624 66:1856 67:2681 69:235 70.1:4516 71.1:51 72.1:15473 73.1:632490 74.1:44946 75.1:37445 76.1:2226 79:746 80:516 82:2657 84:9702 85.1:7216 86.1:2923 87.1:5472 88.1:3878 89.1:48762 90:…	929.3125	157.5625	99.5	275.875	53130.13	49581	50143.31	104787.3	63504.69	62123.06	187.9375	69921.5	48629.25	84691.69	11092.44	43964.38	149014.3	34773.69	54023.19	30299.81	105721.8	173320.6	111912.8	49832.88
Homoserine	37	25.719	1665.59	73.1	Homoserine	Homoserine	0.305	10.493	1661.08	440	FALSE	FALSE		FALSE	FALSE	91.7	null	96.1	88.7	82.1	93	100	24.66	35_CN4	35.8:196 35.8:232 37.3:329 38.1:989 39.1:3597 40.1:3416 41.1:30785 42.1:126101 43.1:308927 44.1:361682 45.1:1226843 46.1:103104 47.1:224064 48.1:10756 49:5922 50.2:378 51.1:2106 52.1:13440 53.1:15247 54.1:29156 55.1:95543 56.1:55204 57.1:95348 58.1:211661 59.1:545635 60.1:115914 61.1:187410 62:12116 63.1:7721 64.1:1229 65:2221 66.1:59491 67.1:15749 68.1:19314 69.1:46984 70.1:169495 71.1:68768 72.…	105684.8	1107963	498360.1	4288.938	1224921	675232.2	413743.7	4954694	523233.7	645177.7	3205.75	638271.2	469781.8	1454513	81662.38	536689.4	7118897	352214	104531	367797	1537613	1305253	1410665	497828
D-(+)-Fucose	38	26.504	1707.52	117.1	D-(+)-Fucose	D-(+)-Fucose; GC-EI-TOF; MS; n TMS; RT	0.661	10.858	1709.21	440	FALSE	FALSE		FALSE	FALSE	88.5	null	99	81.6	72.2	89.6	93.8	11.21	38_CR4	43.1:1598 44.1:1972 45.1:13626 46.1:1542 47.1:1597 48.2:43 49:105 51:335 54.1:875 55.1:4759 58.1:2547 59.1:8858 60.1:773 61.1:2124 66:580 71:1092 72.1:5464 73.1:250779 74.1:21950 75.1:34175 76.1:3897 77.1:417 78:475 79.9:911 82.1:4806 85.1:1704 87:1090 89.1:13016 90.1:1008 92.2:193 94:205 97.1:901 98.1:2357 99.1:3328 100.1:9988 101.1:5895 102.1:3951 104.1:0 105.1:10366 106.3:555 107.2:444 111.1:6…	995.5	158.9375	42.75	314.0625	168439.7	188359.2	133209.3	137051.9	187636.8	165098	1095.063	208381.6	236215.8	266644.8	28555.38	208524.4	242803.8	303449.9	175094.8	316842.9	353181.9	297674.4	361235.9	225715.6
Glycerol-alpha-phosphate	39	27.384	1754.56	357.1945	Glycerol-alpha-phosphate	glycerol-alpha-phosphate	0.525	9.888	1746.17	440	FALSE	FALSE		FALSE	FALSE	87.8	null	89.8	86.4	84.1	85.5	95.5	155.99	10_BCHR1	39:720 40.1:28 41.1:3692 42.1:30 43.1:3030 44.1:2473 45.1:13696 46.1:684 47.1:2739 49:101 53.1:103 54.2:434 55.1:2264 56.1:236 57.1:529 58.1:3136 59.1:15193 60.1:1935 61.1:2470 62.1:394 65.2:100 70.1:0 71.1:664 73.1:149531 74.1:15621 75.1:22555 76.1:1998 77:2313 79:426 80.1:232 83.1:1043 84.1:287 85:2417 86.1:524 87.1:2492 88.1:1808 89.1:4449 90.1:1112 91:1289 92:151 93:209 94.1:171 95:210 96.1:7…	2584.063	120.1875	48.75	146.9375	77377.5	139438	103969.9	180554.8	316694.8	246642	171.875	104060.4	17335.19	145131.8	15545.69	210128.3	262844.3	164397.6	72041	1021.375	160815.1	85277.81	205033.6	172180.7
Ribonic acid	40	27.483	1759.82	217.1	Ribonic acid RI 599680	ribonic acid RI 599680	0.831	9.995	1760.45	440	FALSE	FALSE		FALSE	FALSE	92.5	null	99.9	87.5	81.5	91.1	98.5	34.99	48_SHSBCHN5	39.2:2283 41.1:3496 42.1:1178 43.1:11292 44.1:14888 45.1:92081 46.1:5226 47.1:7530 50.1:172 53.1:859 54.1:2883 55.2:13822 57.1:5020 58.1:8568 59.1:40864 60.1:4891 61.1:6124 62.1:1011 65:2061 66:1374 67:3445 68.1:2089 69.1:10625 70.2:6745 71.1:6895 72.2:29698 73.1:1646422 74.1:132656 75.1:109553 76.1:5586 77:4177 80.1:69 82.1:366 83.1:8310 84.1:3302 85.1:9434 86:1962 87.1:5163 88.1:4390 89.1:23449…	600.875	0	41.25	51.25	428515.7	506717.8	411046	386479.7	624878.8	678886.3	2021.813	730549.4	239950.7	863503.1	38607.5	1046649	994525	317553.9	173034.1	131617	1409761	823193.6	1259251	179872.6
L-Glutamine	41	27.624	1767.36	156.1	L-Glutamine	L-Glutamine; GC-EI-TOF; MS; 3 TMS; BP	0.271	7.235	1763.1	440	FALSE	FALSE		FALSE	FALSE	92.7	null	97.2	89.7	87.6	89.6	95.8	43.57	08_CN1	37:56 38.1:119 39.1:642 40.1:312 41.1:3876 42.1:4352 43.1:17505 44.1:15359 45.1:75440 46.1:6801 47.1:18033 48.1:958 49:446 51:179 52:686 53.1:545 54.1:8102 55.1:6219 56.1:30818 57.1:11349 58.1:14034 59.1:32654 60.1:8121 61.1:16942 62:1130 63:489 66.1:7631 67.1:879 68.1:3083 70.1:5162 71.1:3172 72.2:28623 73.1:507539 74.1:83725 75.1:234388 76.1:18177 77.1:8854 78:14 79.1:57 80.1:651 81.1:891 82.1:…	440.75	0	37.75	41	45140.69	89345.88	1483.438	1108993	4177.75	109354.8	1090.813	41521.5	1391.125	136099.4	1599.188	3770.563	653931	2131	1733.938	3988.25	147732.8	2821.25	71497.81	30095.38
Citric acid	42	28.336	1805.97	73.1	Citric acid	Citric acid	0.507	10.331	1805.94	C6H8O7	FALSE	FALSE		FALSE	FALSE	95.7	null	99.9	92.9	87.6	97.3	100	1961.28	29_CR3	35.5:146 36.1:686 37.1:1116 38.2:1771 39.1:23538 40:24943 41.1:6777 42.1:18354 43.1:179470 44.1:157920 45.1:811199 46.1:54124 47.1:118113 48.1:5641 49:4045 50:552 51.1:2147 52.1:3593 53:18769 54.1:7612 55.1:68893 56.1:13583 57.1:43675 58.1:105514 59.1:165836 60.1:29995 61.1:72354 62.1:5766 63:4996 64:919 65.1:6383 66:17637 67.1:298628 68.1:30376 69:96483 70.1:39081 71.1:36921 72.1:333561 73.1:738…	3108.938	1078.313	1530.125	1330.063	7199969	3737484	962297.4	8276351	2637206	2506041	3843.938	1410597	101142.3	7239291	1978153	1706166	7261320	1218872	3008921	1822.5	994233.8	1514578	6254679	929994.4
Glucose	43	30.0775	1909.093334	223.1485334	Glucose	Glucose	0.534833334	10.8395	1905.178334	#DIV/0!	FALSE	FALSE		FALSE	FALSE	90.88333334	null	97.9	86.21666667	80.43333334	88.3	99.5	1282.725	#DIV/0!	#DIV/0!	1031.1875	330.28125	306.4375	583.6458334	4201834.095	4048562.489	4098024.47	1934284.69	4120210.679	4202266.489	1592.167	4209075.69	4206063.762	4201244.482	3648507.072	4170126.69	1165706	4197555.792	4078004.595	4364.0315	2827547.445	2838219.979	4202717.19	4093625.655
D-Fructose	44	29.372	1867.326667	229.1666667	D-(-)-Fructose	D-(-)-Fructose	0.427666667	9.031	1859.906667	#DIV/0!	FALSE	FALSE		FALSE	FALSE	89.36666667	null	96.4	84.63333333	81.96666667	81.5	99	2548.58		#DIV/0!	866.875	356.125	440.1875	527.9166667	8360274	8001976.667	8179639	3817382	8158379.667	8351722.667	1726.896	8348904	8364721.333	8353249.333	7245395.333	8325400	2306680	8371515.333	8072697	1091.875	5610190.2	5610307.267	8362289	8166947
Z-Hexose	45	29.562	1878.58	204.1063	Z-Hexose	Z-Hexose	0.642	10.819	1874.69	C6H12O6	FALSE	FALSE		FALSE	FALSE	93.1	null	96.5	90.8	86	94.4	97.7	1092.65	35_CN4	35:52 37.9:713 39.1:3212 40:1272 41.1:5764 42.1:2520 43.1:21405 44.1:26079 45.1:129194 46.1:10491 47:17087 48.1:675 49.1:326 49.9:248 51:789 52.1:1733 53.1:9055 54:5948 55.1:19189 56.1:4224 57.1:8929 58.1:12619 59.1:66718 60.1:7350 61.1:15299 62.1:881 63:565 64.3:77 65.1:1991 66:2282 67:2761 68.1:2545 69.1:13798 70.1:6483 71.2:9816 72.1:59603 73.1:2846019 74.1:248619 75.1:268114 76.1:15508 77:109…	2552.188	173.3125	152.5	272.5	3832052	7813393	1520900	8115840	6986293	7873682	851.9375	6436657	5238188	4117862	6560345	6043880	7055319	2465766	8254537	748.125	3387121	6574854	3885890	4667493
D-Mannose	46	29.713	1887.49	320.2667	D-Mannose	D-Mannose	0.179	12.087	1882.33	C6H12O6	FALSE	FALSE		FALSE	FALSE	84.3	null	97.7	75.4	67.8	75.2	98.8	7721.9	31_SHSBCHR3	35.5:639 36.3:747 37:1712 38.1:2825 39.1:22904 40.1:37257 41.1:139614 42.1:40670 43.1:204092 44.1:298412 45.1:1706921 46.1:137645 47.1:166533 48:6810 49.1:4575 50.3:2037 51.1:7688 52.2:5451 53.1:57640 54.1:94267 55.1:245279 56.1:39288 57.1:88864 58.1:214239 59.1:1257801 60.1:112255 61.1:155053 62.1:4260 63.1:3271 64.1:2204 65.1:12972 66.1:20091 67.1:86199 68.1:54768 69.1:100524 70.1:158428 71.1:1…	68.75	0	202.5625	193.875	8387745	7610306	8388096	6372.813	8038324	8387485	44.75	8387599	8388096	8387239	6010144	8387971	2683.625	8387913	8244777	121.5	8387910	8387987	8387851	8333632
D-(+)-Glucose	47	29.986	1903.68	73.1	D-(+)-Glucose	D-(+)-Glucose	0.522	7.73	1902.6	C6H12O6	FALSE	FALSE		FALSE	FALSE	94.4	null	100	90.7	88.6	89.3	100	1812.61	26_CN3	35.8:32 36.9:352 38.1:505 39.2:2258 41.1:11553 42.1:2792 43.1:26294 44.1:20049 45.1:186161 46:11884 47:19199 48.2:718 49.1:390 49.9:151 51:584 52:1231 53.1:6003 54.1:6214 55.1:20430 56.1:3276 57.1:9132 58.1:24024 59.1:119716 60.1:12575 61.1:16590 62.1:1201 63:728 65:1335 66.1:1972 67.1:3372 68:2611 69.1:8593 70.1:9682 71.1:10451 72.1:71056 73.1:4036980 74.1:331820 75.1:291210 76.1:15652 77:7847 7…	2143.188	1093.25	908.25	2055.688	8176386	6894501	8006341	5956959	7539932	8172142	4528.125	8273492	8014374	8237705	5090103	8183057	3338871	8060197	7377524	2631.438	8094775	7943489	8165736	7540629
D-(-)-Sorbitol	48	30.183	1915.35	319.1895	D-(-)-Sorbitol	D-(-)-Sorbitol	0.552	12.313	1915.85	C6H14O6	FALSE	FALSE		FALSE	FALSE	93.6	null	100	89.4	83.5	92.8	100	32.9	18_SHSR2	36:0 41.1:636 42.1:268 43.1:1310 45:2418 46:126 47.1:224 47.9:221 49.2:47 50.9:237 50.9:228 53.1:658 53.7:726 54.2:672 55:270 57.1:224 58:735 59.1:1354 61.2:636 67.1:116 68.1:188 69.1:269 70.1:211 71.1:175 72.1:1433 73.1:88210 74:7882 75.1:5992 76.2:600 77:335 79:135 80.2:214 82:188 82:123 83.2:85 84.1:669 85.1:335 85.9:83 85.9:83 87:414 88.1:486 89:1014 90:704 91.1:18 97.2:451 99:465 100.2:154 1…	129	0	63	114.375	73850.5	54663	33195.38	114434.3	47805.5	53488.06	61.25	53472.63	41129.38	78984.5	24920.5	23916.69	44556.19	46926.06	31287.25	164.625	41298.19	31833.88	64133.81	19240.06
Galactose	49	30.783	1950.86	217.1304	Galactose_2+Glucose_2	Galactose_2+Glucose_2	0.642	12.648	1950.45	C6H12O6	FALSE	FALSE		FALSE	FALSE	92.4	null	99.4	87.8	78.9	95.1	100	16.87	41_PoolMix	38.1:46 39.2:88 39.9:93 41.1:478 42.1:259 43.1:861 44.1:441 45.1:2646 46:269 47.1:390 52.1:24 53:176 54:201 55.1:422 56.1:233 56.9:227 58.1:549 59:1880 59.9:204 61.2:223 62.9:51 65:40 67:90 68:242 69:205 70.1:303 71.3:343 72.1:975 73.1:68747 74:5605 75.1:4588 76:209 76.9:121 79:16 80:32 80.9:57 81.9:366 83:367 84.1:1688 85.1:350 86.1:217 86.9:360 88.1:383 89:4538 90:390 91:115 93:85 95.1:3 95.9:8…	1195.5	304.4375	172.6875	639.375	43394.19	95148.31	16409.94	51187.38	82041.69	52810.31	1457.438	69247.38	47406.19	49239.63	51618.81	14853.38	24732	23596.25	83312.19	7636.188	44904.69	66132.69	43145.38	20304.31
Gluconic acid	50	31.254	1978.76	73.1	Gluconic acid	Gluconic acid	0.612	11.552	1981.81	C6H12O7	FALSE	FALSE		FALSE	FALSE	92.8	null	99.6	88.3	83	90.4	100	43.31	31_SHSBCHR3	35.1:217 35.9:64 37.3:4 37.9:161 39.1:168 41:1414 41.9:691 43.2:2717 44.1:599 45.1:17528 46.1:1348 47.1:2852 48.1:53 50.1:229 51.9:157 53.1:876 54.1:875 55.1:2261 56.1:402 57.1:1169 58.2:2080 59.1:7596 60.1:1268 61:1465 62:330 63:50 65:262 66.1:629 66.9:1111 66.9:945 68.2:151 69:995 70.3:1093 70.3:1099 71.1:704 72.1:6376 73.1:372261 74.1:32733 75.1:39939 76.1:1761 77.1:1491 80.1:186 81.1:1302 82.…	5183.375	1667.5	1826.375	3008.75	950977.4	692448	490220	1026283	678618	681325.4	4224.813	635286.6	47296.5	935323.4	386875.6	437248	419590.1	637228.8	699752.3	30760.81	515991.6	544065.2	813191.9	415768.2
D-Glucaric acid	51	31.561	1996.9	73.1	D-Glucaric acid	D-Glucaric acid	0.388	12.833	1994.87	C6H10O8	FALSE	FALSE		FALSE	FALSE	92.1	null	99.5	87.2	79.9	92.5	98.5	41.63	08_CN1	35.9:27 38.1:261 39.2:472 42.1:398 43.1:4228 44:3878 45.1:14886 46.1:1051 47.1:1120 48.1:57 51.3:330 53.1:451 54:48 55:2600 56.1:71 58:960 59.1:5130 61:505 62:201 63:505 64.3:180 65:736 65.9:929 67.2:432 68.2:913 70.1:980 71.1:286 72.2:6020 73.1:400496 74.1:32918 75.1:27415 76:1182 77:226 79.2:196 80.1:236 80.8:895 81.9:110 81.9:113 87:1266 88.1:584 89.1:1528 89.8:272 92:68 94.2:163 95:144 96.1:3…	1743.063	987.875	1015.375	1386.75	191281.3	178437.5	43761.69	424513.8	120625.1	116812	4494.063	166664	19947.94	154310	30941.75	62992.31	189472.9	31220.81	72422.75	4865.688	67034.63	101862	116262.5	45936.63
Palmitic acid	52	32.265	2042.47	73.1	Palmitic acid	Palmitic acid	0.254	-1	2049	C21H52O6Si5	FALSE	FALSE		FALSE	FALSE	84.9	null	99.9	74.9	61.5	85.3	94.1	41.71	54_Pool4_split_20_1	36.7:151 37.8:87 38.3:93 41.1:138 42.1:177 43.2:267 45.1:3079 46:342 47.2:312 47.9:257 50.1:239 52.1:223 53.1:574 54.1:166 55.1:684 57.1:328 58:102 59:1535 59.8:374 60.3:403 61.2:279 65.1:63 65.9:239 66.8:329 69:647 70.1:103 71.1:279 72.1:781 73.1:66984 74.1:6576 75.1:1100 77:657 79:60 81.1:1223 82:451 83.2:579 84.2:480 85.2:666 86:20 86.8:200 86.8:356 87.9:152 89.1:288 93.1:549 94:86 95.1:17 95.…	30571	6646.563	6151.563	2060.188	150859.2	155534.6	75495.88	393261.1	129278.6	181480.2	3971.563	113887.7	12567.31	146900.9	52960.69	123760.3	217680.6	58068	106243.4	2704	81700.69	77021	129577.3	76643.5
Myo-Inositol	53	31.7005	2008.735	73.1	Myo-Inositol	Myo-Inositol	0.6865	6.1715	2011.575	#DIV/0!	FALSE	FALSE		FALSE	FALSE	95.4	null	98.15	93.5	91.05	94.05	100	7722.655	#DIV/0!	#DIV/0!	2663.063	1175.78125	1114.094	1534.4375	6668933	4957345.5	4871177.5	8309148	4480151.5	5973356.5	6805.438	4557811.8	4448686.55	6853760	4291912.75	5336758	8112878.5	4270029.55	4643587.05	3875816.905	4341938.3	4389958.45	6759948.5	4565042.3
L-Tryptophan	54	34.8	2208.23	202.1143	L-Tryptophan	L-Tryptophan; GC-EI-TOF; MS; 3 TMS; BP	0.169	8.724	2216.3	440	FALSE	FALSE		FALSE	FALSE	91.8	null	94.2	90.2	87.9	88.6	100	456.35	17_CN2	36:168 37.9:38 39.1:4394 40.3:627 41.1:17497 43.1:31362 44.1:21588 45.1:148818 46.1:9748 47.1:15908 48:674 49.1:595 51.2:1732 52.1:1502 53.1:5612 54.1:10478 55.1:27724 56.1:4674 57.1:10914 58.1:15871 59.1:37911 60.1:6390 61.1:10023 62.1:1113 63.1:1122 64:460 65.1:3564 66.1:3520 67.1:34170 68.1:12088 69.1:11519 70.1:6577 71.1:6893 72.2:33925 73.1:1669395 74.1:150793 75.1:179979 76.1:14097 77.1:174…	342.9375	47	55.75	0	1302664	238183.7	729.6875	1678660	1194.75	391169.2	518.875	2874857	1275.063	1895010	9166.75	381539	4054769	1113.75	57058.38	1411.25	4330233	787632.4	2324873	118541.5
Stearic acid	55	35.246	2239.95	341.3059	Stearic acid(17:0)	Stearic acid(17:0)	0.932	14.474	2244.1	440	FALSE	FALSE		FALSE	FALSE	92.5	null	99.1	88.1	79	95.7	100	1392.08	02_PSTFA	37:41 38.3:331 39.1:10155 40.1:2679 41.1:93547 42.1:20792 43.1:146625 44.2:8068 45.1:23425 46.1:1556 47.1:10580 48:623 49.1:432 50:227 51.1:647 52:485 53.1:6008 54.1:7392 55.1:109030 56.1:23346 57.2:76138 58.1:10571 59.1:10707 60.1:3440 61.1:18089 62:1376 63:836 65.2:1414 66:1005 67.1:21237 68.1:6567 69.1:54508 70.1:12171 71.2:22560 72.1:16802 73.1:411932 74.1:41897 75.1:325554 76.1:24168 77.1:15…	988080.8	613029	616792	432164	513527.8	638767.8	550668.4	599154	675095.6	729428	402.25	736178.1	497787.4	929401.8	111726.5	879851.4	1094212	747858.8	387230.8	306515.7	1114703	909500.1	1412128	726563.4
D-Myo-Inositol	56	37.467	2398.04	204.103	D-Myo-Inositol, 1,2,3,4,5,6-pentakis-O-(trimethylsilyl)-, bis(trimethylsilyl) phosphate	inositol-4-monophosphate	0.881	14.108	2401.53	440	FALSE	FALSE		FALSE	FALSE	90.5	null	98.3	85.3	79.9	86.7	99	39.72	49_SHSBCHR5	37.9:387 39.1:10915 40.2:1542 41.1:6447 42.1:15948 43.1:18763 44.1:1890 45.1:23740 46.1:2259 48.3:612 50.1:1450 51.1:1306 52.1:1129 53.1:4690 54:11665 55.1:8908 58.1:18214 59.1:9372 60.1:877 61.1:5101 62.1:700 62.9:470 62.9:1050 64.1:312 65:3327 66.2:697 67.1:11918 68.1:5424 69.1:8467 70.2:2607 71.2:9814 72.1:19689 73.1:1089369 74.1:61147 75.1:57998 76.1:1247 77.1:6472 79.1:881 80.1:1597 81.1:119…	333.625	0	0	106.4375	640843.6	629379	787482.9	856259.1	1533197	1208890	746.375	820942.8	742062.4	1144352	194946.9	411562.2	1193364	1193669	586919.4	1272285	1434096	1304330	1663579	383743
D-Arabinose	57	37.551	2404.33	204.1	D-Arabinose, tetrakis(trimethylsilyl) ether, pentafluorobenzyloxime (isomer 1)	D-Arabinose, tetrakis(trimethylsilyl) ether, pentafluorobenzyloxime (isomer 1)	0.644	-1	2401	440	FALSE	FALSE		FALSE	FALSE	82.2	null	98.8	71.2	68.3	62.1	98	11.1	17_CN2	36.2:232 37:223 38.1:173 39.1:32 40:135 42.1:561 44.1:6748 45.1:13882 46:1770 47:2505 51.1:176 53.1:1914 54.1:1465 58.1:1546 59.1:6884 60:656 61.1:2840 62:294 63:288 64:124 65.1:774 66.1:723 68.1:350 69.1:4212 72.1:12185 73.1:524832 74.1:49142 75.1:47261 76.1:4116 77.1:259 78.1:739 79.1:851 80.1:752 81.1:4477 84.1:1523 87.1:2376 88.1:2216 89.1:5735 90:449 92:593 93:28 94.1:492 95:137 100.1:1108 1…	333.625	0	0	82.3125	486369.3	668804	449574	388994.4	279148.4	621442	1337.938	935838.8	755438	853708.6	132732.8	302725.3	1193364	1192258	459384.4	945060.9	1158088	1382932	1204697	267811.6
Morpholine	58	38.248	2458.16	204.1	Morpholine, 4-[2,3,4,6-tetrakis-O-(trimethylsilyl)-.alpha.-d-mannopyranosyl]-	Morpholine, 4-[2,3,4,6-tetrakis-O-(trimethylsilyl)-.alpha.-d-mannopyranosyl]-	0.661	-1	2454	440	FALSE	FALSE		FALSE	FALSE	91.3	null	97.7	87	84	85	100	7.61	23_PoolMix	39.1:244 40.3:39 41:318 42.2:190 43.1:3871 44:377 45.1:5248 46.1:343 47:833 47.9:12 49:232 51:153 52:246 53.1:341 54.2:1210 55.1:3071 56.1:652 58.1:1673 59.1:5609 60.1:64 61:572 62.1:549 66.3:89 68.1:1471 69.1:5249 71.2:928 72.1:4790 73.1:194233 74.1:17085 75.1:15843 76.1:1008 77.1:1592 78:253 79.1:1754 80:1023 81.1:1371 82:555 83.1:803 84.1:2266 85.1:979 86.1:516 87:1311 88.1:2403 89.1:12513 90:…	360	89.1875	0	254.1875	196249.1	255802	181876.8	16910.81	307411.2	266433.8	1955.438	452104	365496.9	340845.1	38996.56	102840.3	35649	596587	174330.6	306384.8	444765.4	623666.8	488466.8	113279.9
Inosine	59	39.587	2561.58	230.1333	Inosine	Inosine; GC-EI-TOF; MS; n TMS; RT	0.424	16.083	2564.17	440	FALSE	FALSE		FALSE	FALSE	88.1	null	99.3	80.7	75.7	87.3	82.4	4.32	26_CN3	36:83 36.8:47 38.1:59 40.1:27 42.1:453 44.1:1477 45.1:2502 46.1:423 48:54 52.1:161 53.1:650 55.1:244 56.1:294 57:2528 58:603 59.1:1868 60:196 61.9:233 63:40 66:201 68.2:93 69.1:723 71.1:1098 72.1:2290 73.1:72249 74.1:6480 75.1:6155 79.9:139 83.1:697 84.1:1687 85.1:1063 86.1:599 87.2:420 89:1460 90.2:441 91:840 93:393 94:264 95.1:371 97:516 98:1356 99.1:911 100.1:441 101.1:3039 102.1:1023 103.1:17…	241.1875	1048.063	1306.75	868.8125	12498.75	11360.19	15233.13	16439.63	15455.75	21625.13	530.5625	4583.375	2691.188	17324.94	1766.375	10830.56	19608.38	8448.563	5965.563	2417.938	18262.56	10859.25	26997.75	6142
D-(+)-Trehalose	60	39.93	2588.03	73.1	D-(+)-Trehalose	D-(+)-Trehalose; GC-EI-TOF; MS; 8 TMS; BP	0.61	18.921	2597.7	440	FALSE	FALSE		FALSE	FALSE	86.6	null	96.5	80.1	72.3	82.2	99	14.5	54_Pool4	35.6:43 36.2:0 36.9:148 39.1:1 40.2:447 41.1:1312 42.1:1314 43.1:10296 44.1:2326 45.1:15958 46:1199 47.1:3593 48.2:472 50:753 52:552 53.1:782 54:1309 55.1:4150 56:0 57.2:434 58.1:2058 59.1:9003 60:1036 61.1:1880 62:64 62.9:192 64.2:677 65.2:1859 66.1:1132 67.1:1 68.1:997 69.1:15466 70.1:183 72.1:5476 73.1:387952 74.1:35010 75.1:30855 76.1:2831 77.1:1597 78:1031 79.2:875 80.1:1173 81.1:5434 82.1:9…	459670.6	86820.31	94183.25	216984.9	160431	241242.1	491209	97942.19	819545.7	109950.7	3024	242681	3124586	343609.6	50853.88	216986	568992.6	2116722	209014.3	2025261	141244.4	698247.4	589315	229565
Sucrose	61	40.319	2619.51	361.27955	Sucrose																	97.45	1492.155	#DIV/0!	#DIV/0!	284.125	47	60.4375	5656.313	8368698.5	8361050.5	1379181	8357581	8074595.5	7863259.5	39594.38	8357149	7706931	8360993.5	1819743	8291496	8340546.5	4299916	4228177.5	8292768	8346343	4466745	8347527	4997936
Adenosine	62	40.417	2627.71	236.181	Adenosine	Adenosine; GC-EI-TOF; MS; n TMS; RT	0.797	16.413	2629.72	440	FALSE	FALSE		FALSE	FALSE	94.4	null	99.6	90.9	85.4	95.1	99.3	1746.78	41_PoolMix	35:117 35.8:263 37.1:448 38:656 39.1:9752 40:2091 41.1:21330 42.1:9662 43.1:89885 44.1:102455 45.1:551093 46.1:40221 47.1:47035 48.1:1830 49.2:1075 50.1:551 51.1:2886 52:5599 53.1:29808 54.1:25529 55.1:94783 56.1:19858 57.1:39986 58.1:97642 59.1:290040 60.1:38576 61.1:45829 62.1:3574 63:2424 64:1138 65.1:9554 66.1:12502 67.1:23740 68.1:23928 69.1:116808 70.1:52868 71.1:53879 72.2:246793 73.1:6896…	426.5	42	0	139.0625	2981228	1984676	2259860	2778043	2779867	5637574	386.75	4490703	57324.69	5287072	295870.5	6663528	6056029	1105573	1735867	1256.313	6326028	4836835	7146107	2424517
Cellobiose	63	40.88	2666.3	227.90734	#DIV/0!	#DIV/0!	0.68675	13.27675	2671.615	440	#DIV/0!	#DIV/0!	#DIV/0!	#DIV/0!	#DIV/0!	86.875	#DIV/0!	96.425	80.55	73.075	83.3	97.375	210.295	#DIV/0!	#DIV/0!	12523.85938	1700.109375	192.9375	465.01575	2184099.242	1628362.048	126171.2025	2265948.378	430449.165	2248846.483	6971.3295	2248283.66	278371.4	2283076.223	317460.9695	2083120.745	2258005.425	484530.295	1532467.803	79039.795	2235842.238	2260824.45	2349483.37	1914567.045
Maltose	64	41.539	2721.25	361.2	Maltose 1	maltose 1	0.746	15.777	2720.29	440	FALSE	FALSE		FALSE	FALSE	93.1	null	100	88.6	84.7	90.3	96.9	90.91	20_CR2	36:191 37:180 38:200 40.1:269 41.1:1545 42.2:395 43.1:1926 44:1138 45.1:5177 46.1:702 47.1:536 51:227 52:580 53.1:809 54:707 55.1:1863 56.1:398 57:738 58.1:1698 59.1:5576 60.1:528 61:1065 63:497 65.1:382 66:491 67.1:1578 68.1:104 69:3926 71:1193 72.2:4442 73.1:321958 74.1:27844 75.1:25843 76.1:1238 77:1670 78.1:788 79.1:1472 80.2:213 81.1:1922 82.1:640 83.1:1581 85.1:1127 86.1:956 87.1:1335 88:10…	315.25	133.375	64.875	237.125	437487.4	215791.3	699720	147613.3	423895.2	589710.4	1858.375	540087.9	599051.7	820406.9	51088.19	951985.9	227217.4	783016.8	200791.3	340752.6	1530076	821019.8	1130311	586804.1
D-(+)-Maltose	65	41.72	2736.33	217.1833	D-(+)-Maltose	D-(+)-Maltose; GC-EI-TOF; MS; n TMS; RT	0.864	16.926	2735.25	440	FALSE	FALSE		FALSE	FALSE	87.5	null	98.8	80.1	75.6	83.9	85.9	69.14	45_SHSR5	35.9:129 38.1:345 39.1:525 41.1:2117 42.1:753 44.1:1530 45.1:5370 46.1:59 47.1:1577 48:119 49.1:33 51.1:17 52.2:391 53:3 54.2:1204 55.1:10937 56.1:140 57.1:1888 58.1:0 60.1:890 61.1:2130 65:1403 67.1:0 68.1:617 69.1:22867 70.1:1 71.1:853 72.2:14056 73.1:695008 74.1:54929 75.1:24264 76.1:1444 78.1:1598 79.1:117 80.1:1 81.1:6483 82.1:2385 84:640 85.1:1756 87.1:1447 88.1:928 89.1:9590 90.1:62 92:158…	283.75	0	39.75	267.4375	298033.8	447719.9	393936.7	292069.8	431898.8	917815.2	14254.25	701357.4	707476.8	409183.4	131396.5	1226146	366788.1	1014735	180244.2	1561003	1096282	626734.8	760656.8	338416.6
Guanosine	66	42.004	2760.08	73.1	Guanosine	Guanosine; GC-EI-TOF; MS; n TMS; RT	0.746	17.026	2756.3	440	FALSE	FALSE		FALSE	FALSE	91.8	null	98.1	87.6	80.3	92.9	98.9	2534.68	50_PoolMix	36:613 37:741 39.1:614 40:92 41.1:15362 42.1:2425 44.1:71010 45.1:387946 46.1:25671 47.1:34766 48:1364 49.1:1363 51.2:1181 52.1:2783 53.1:15783 54.1:12865 55.1:49273 56.1:10259 57.1:19698 58.1:44902 59.1:154442 60.1:18281 61:48140 61.9:3129 63.1:1922 64.1:1525 65.1:4024 66.1:5541 67.1:4633 68.1:14620 69.1:115099 70.1:32914 71.1:21525 72.2:211860 73.1:6454043 74.1:1055772 75.1:897675 76.1:48054 77…	62418.88	2968.688	923.0625	1957.688	3560094	1937817	2227960	7133380	2835910	5790043	20360.5	4225256	649323.9	6206448	144391.4	7151721	7637285	1117318	934250.1	686682.3	5686273	2959210	7093606	1428739
Beta-Lactose	67	42.038	2762.89	361.2	b-Lactose_1_major	b-Lactose_1_major	0.525	17.706	2763.93	440	FALSE	FALSE		FALSE	FALSE	80.4	null	92	72.7	75.8	74.3	60	102.94	24_SHSN3	45.1:4363 47.1:599 48:15 49:54 50.1:4 53.1:523 54.1:299 55.1:2580 56:350 57.1:1483 60:707 65.2:119 80.1:177 81.1:872 89.1:3424 90.2:526 96.1:394 97:754 98.1:490 100.1:1171 101.1:3457 103.1:15088 106:319 109.9:252 113.1:1385 114.1:566 120:287 123:535 124.1:290 131.10001:8082 133.10001:10668 142.10001:1401 147.10001:43584 148.10001:6460 150.10001:108 158.10001:1425 160.10001:8151 161.10001:1739 162…	361.5625	57.375	81.0625	70.125	128847	78643.38	87662.63	205967.3	159942.6	172053.6	14025	270785.7	150955.1	248166.2	11377.69	188048	392274.7	173158.8	39971.38	68679	386396.4	191025.8	347504.2	92358.63
																														Pool	SHS-N	BCH-N	C-N	SHS-R	BCH-R		SHSBCH-N	SHSBCH-R	Pool	SHS-N	BCH-N	C-N	SHS-R	BCH-R	C-R	SHSBCH-N	SHSBCH-R	Pool	SHS-N
[truncated: 26 more columns]
