# Supplementary material for: Superhydrophobic sand mulch and date palm biochar boost growth of Moringa oleifera in sandy soils via enhanced irrigation and nutrient use efficiency
Source: Front Plant Sci. 2024 Nov 26;15:1434462. doi: 10.3389/fpls.2024.1434462 (PMC11628278; doi:10.3389/fpls.2024.1434462)
Supplement: Supplementary file 3 [file DataSheet3.csv]

	Supplementary Data for the metabolomics PLSDA VIP Scores for 8 components of the PCA analysis
	Comp. 1	Comp. 2	Comp. 3	Comp. 4	Comp. 5	Comp. 6	Comp. 7	Comp. 8
Homoserine	2.6823	1.3554	1.3488	1.3321	1.3136	1.3013	1.3013	1.2988
Asparagine	2.5083	1.0435	1.0395	1.013	0.99977	0.99204	0.99192	0.99043
L-(-)-Proline	2.1436	1.1183	1.1188	1.0916	1.0872	1.0771	1.0771	1.075
L-Glutamine	2.1403	1.1086	1.1074	1.0809	1.0709	1.0617	1.0617	1.0601
L-Threonine	2.0478	0.85892	0.85437	0.8479	0.83666	0.83098	0.831	0.83221
Citric acid	1.9973	1.7703	1.7703	1.7261	1.7022	1.6867	1.6865	1.6831
L-Valine	1.9004	0.72918	0.73211	0.71632	0.70638	0.70175	0.70175	0.70183
Serine	1.842	0.80274	0.7986	0.7783	0.78346	0.77613	0.77598	0.77565
L-(-)-Phenylalanine	1.6034	0.71874	0.72754	0.70905	0.7054	0.70344	0.70331	0.71707
L-Tryptophan	1.5786	0.68214	0.69677	0.68056	0.67905	0.67298	0.67293	0.676
D-Mannose	1.4528	1.079	1.0738	1.0475	1.0367	1.0372	1.037	1.037
D-Fructose	1.3968	1.2249	1.2184	1.1947	1.1796	1.1747	1.1745	1.1727
Glucose	1.3924	1.2038	1.1974	1.175	1.1604	1.1561	1.1559	1.1541
DL-Malic acid	1.3678	0.58452	0.58446	0.66128	0.70478	0.70154	0.70146	0.70468
Guanosine	1.2879	0.88814	0.88364	0.91408	0.90551	0.9036	0.90343	0.90788
L-Methionine	1.2878	0.77909	0.77772	0.80243	0.79296	0.79566	0.79559	0.79443
D-(+)-Glucose	1.1979	1.0206	1.0154	0.98982	0.98448	0.9879	0.98786	0.99068
L-5-Oxoproline	1.1046	0.74817	0.75759	0.74124	0.73982	0.77149	0.77223	0.7717
L-Aspartic acid	0.98572	0.79139	0.79027	0.77941	0.78218	0.80491	0.80618	0.80739
Morpholine	0.72588	1.2976	1.2921	1.267	1.2499	1.2428	1.2427	1.2409
Glycine	0.68082	0.73047	0.77142	0.7775	0.77156	0.76439	0.76431	0.76515
Niacin	0.64732	0.77977	0.77577	0.9425	0.93635	1.01	1.0102	1.0082
D-Arabinose	0.6347	0.80342	0.80146	0.83605	0.8246	0.81823	0.81841	0.81936
Pyrimidine	0.62208	1.0304	1.0312	1.0054	0.99748	0.99437	0.99433	0.99392
Z-Hexose	0.61139	1.3703	1.363	1.3418	1.3372	1.3246	1.3245	1.322
Sucrose	0.59151	1.0807	1.0802	1.0542	1.0911	1.1032	1.1031	1.1012
L-(-)-Malic acid	0.57152	0.61772	0.62887	0.62436	0.61718	0.61284	0.61272	0.62693
Inosine	0.56183	1.4507	1.4457	1.4285	1.4129	1.4017	1.4014	1.3988
D-Glucaric acid	0.54411	1.0563	1.0545	1.047	1.0521	1.0528	1.0527	1.0508
Beta-Lactose	0.5216	1.51	1.5036	1.469	1.4648	1.4557	1.4555	1.4529
Palmitic acid	0.51416	0.98467	0.98475	0.97809	0.97596	0.98348	0.98333	0.98159
D-(+)-Fucose	0.47412	1.4535	1.4516	1.4278	1.4083	1.4011	1.4008	1.3987
Succinic acid	0.47279	0.66759	0.66472	0.69922	0.72235	0.71612	0.71617	0.72167
Malate	0.46691	0.63499	0.63533	0.61926	0.61067	0.66086	0.66194	0.6653
D-Myo-Inositol	0.43966	0.796	0.79678	0.89128	0.88653	0.88149	0.88161	0.88146
Fumaric acid	0.42914	0.80682	0.80295	0.78688	0.82812	0.82785	0.8281	0.82705
L-Leucine	0.42766	1.1889	1.1937	1.1714	1.1595	1.1499	1.1498	1.1479
D-Xylulose	0.41519	0.87557	0.88322	0.90162	0.89064	0.89301	0.89342	0.8927
Adenosine	0.4099	0.27971	0.28978	0.46509	0.46634	0.47582	0.47587	0.47916
L-(-)-Arabitol	0.39794	1.2409	1.2427	1.2469	1.2471	1.251	1.2509	1.2487
Ribonic acid	0.38332	0.81211	0.81537	0.83136	0.82176	0.8163	0.81615	0.81466
Cellobiose	0.34136	0.41108	0.41176	0.49539	0.49072	0.58181	0.58232	0.58142
Aspartate	0.3396	0.97524	0.97018	0.95995	0.94727	0.94599	0.94662	0.9468
DL-Phenylalanine	0.30708	0.57911	0.57777	0.66991	0.77069	0.76556	0.76567	0.76824
Gluconic acid	0.29007	0.168	0.19413	0.30166	0.32262	0.3428	0.34358	0.35127
Tartaric acid	0.26117	1.1176	1.114	1.1157	1.1308	1.1218	1.1216	1.1198
4-Aminobutyric acid	0.24604	0.62732	0.63874	0.64819	0.63938	0.63622	0.637	0.63575
D-(+)-Trehalose	0.24102	0.84279	0.84131	0.82073	0.82864	0.87909	0.87958	0.87998
L-Norvaline	0.23116	0.13897	0.13824	0.18625	0.25598	0.39271	0.39369	0.43477
Glycerol-alpha-phosphate	0.21671	0.14173	0.14103	0.19665	0.42387	0.4199	0.42155	0.43223
Maltose	0.21542	1.281	1.2742	1.283	1.2807	1.2779	1.2777	1.277
L-Alanine	0.21128	0.4886	0.4866	0.58871	0.68645	0.68017	0.6805	0.67935
Malic acid	0.2001	0.24058	0.2553	0.38573	0.39222	0.43492	0.43508	0.44616
2,4-Diaminopyrimidine	0.19959	1.4099	1.4051	1.3749	1.3604	1.3654	1.3652	1.3625
D-(+)-Maltose	0.19648	2.0326	2.0241	1.9728	1.9646	1.9462	1.9458	1.9419
4-Aminobutanoic acid	0.16305	1.3351	1.3289	1.3347	1.3215	1.3116	1.3113	1.309
L-Asparagine	0.1614	1.0073	1.0038	1.0396	1.0461	1.0389	1.0388	1.0369
Stearic acid	0.13983	0.52573	0.52361	0.66472	0.66616	0.66015	0.66002	0.65905
Myo-Inositol	0.11336	0.70597	0.71685	0.70644	0.75913	0.75277	0.75263	0.75142
D-(-)-Sorbitol	0.095176	1.4309	1.424	1.3952	1.3762	1.3634	1.3631	1.3607
Galactose	0.022374	0.94828	0.94648	0.9627	0.9787	0.97692	0.97698	0.97502
L-Isoleucine	0.017577	0.91431	0.94513	0.9491	0.94466	0.94046	0.94055	0.95133
D-(-)-Arabinose	0.012168	1.2484	1.2596	1.236	1.2278	1.2185	1.2184	1.2174
L-Serine	0.0072031	0.69223	0.727	0.70874	0.70029	0.69446	0.69434	0.69294
Beta-Alanine	0.0026348	1.0137	1.0087	1.0563	1.0729	1.0633	1.0632	1.0623
